# Supplementary material for: Phytotoxicity risk assessment of diuron residues in sands on wheat, chickpea, and canola
Source: PLoS One. 2024 Dec 6;19(12):e0306865. doi: 10.1371/journal.pone.0306865 (PMC11623473; doi:10.1371/journal.pone.0306865)
Supplement: S1 Data — (XLSX) [file pone.0306865.s007.xlsx]

## Sheet: DRC data
Crop	Soil	Replication	Conc_mg	SDW	RDW	SL.mm	RL.cm
Canola	Sand	1	0	0.0135	0.003	61	138.857
Canola	Sand	2	0	0.013	0.0025	60.5	193.36
Canola	Sand	3	0	0.0115	0.0035	59	165.093
Canola	Sand	1	0.03	0.005	0.0015	41.5	82.2508
Canola	Sand	2	0.03	0.0055	0.001	40.5	82.9176
Canola	Sand	3	0.03	0.006	0.0005	41	62.7664
Canola	Sand	1	0.04	0.004	0.001	27	75.835
Canola	Sand	2	0.04	0.0035	0.0005	27.5	50.2848
Canola	Sand	3	0.04	0.005	0.0005	28	72.6191
Canola	Sand	1	0.08	0.002	0.001	20.5	72.6379
Canola	Sand	2	0.08	0.0025	0.0005	21.5	62.2632
Canola	Sand	3	0.08	0.002	0.0005	21	57.3522
Canola	Sand	1	0.25	0	0	0	0
Canola	Sand	2	0.25	0	0	0	0
Canola	Sand	3	0.25	0	0	0	0
Canola	Sand	1	0.75	0	0	0	0
Canola	Sand	2	0.75	0	0	0	0
Canola	Sand	3	0.75	0	0	0	0
Canola	Sand	1	1.5	0	0	0	0
Canola	Sand	2	1.5	0	0	0	0
Canola	Sand	3	1.5	0	0	0	0
Canola	Sand	1	2.25	0	0	0	0
Canola	Sand	2	2.25	0	0	0	0
Canola	Sand	3	2.25	0	0	0	0
Canola	Loamy sand	1	0	0.0575	0.003	96.5	351.728
Canola	Loamy sand	2	0	0.06	0.0025	91	336.095
Canola	Loamy sand	3	0	0.06	0.0025	101	306.786
Canola	Loamy sand	1	0.03	0.0425	0.0035	97	385.91
Canola	Loamy sand	2	0.03	0.0365	0.0025	92.5	242.202
Canola	Loamy sand	3	0.03	0.076	0.003	95.5	384.137
Canola	Loamy sand	1	0.05	0.0525	0.003	94	340.569
Canola	Loamy sand	2	0.05	0.0315	0.001	86.5	221.979
Canola	Loamy sand	3	0.05	0.041	0.002	94	281.63
Canola	Loamy sand	1	0.1	0.0095	0.0003	75	100.94
Canola	Loamy sand	2	0.1	0.012	0.0003	77	90.3925
Canola	Loamy sand	3	0.1	0.013	0.0003	80	113.749
Canola	Loamy sand	1	0.29	0	0	0	0
Canola	Loamy sand	2	0.29	0	0	0	0
Canola	Loamy sand	3	0.29	0	0	0	0
Canola	Loamy sand	1	0.87	0	0	0	0
Canola	Loamy sand	2	0.87	0	0	0	0
Canola	Loamy sand	3	0.87	0	0	0	0
Canola	Loamy sand	1	1.74	0	0	0	0
Canola	Loamy sand	2	1.74	0	0	0	0
Canola	Loamy sand	3	1.74	0	0	0	0
Canola	Loamy sand	1	2.61	0	0	0	0
Canola	Loamy sand	2	2.61	0	0	0	0
Canola	Loamy sand	3	2.61	0	0	0	0
Chickpea	Sand	1	0	0.127	0.1095	255	530.331
Chickpea	Sand	2	0	0.1305	0.1205	268	715.322
Chickpea	Sand	3	0	0.1475	0.1135	291.5	625.773
Chickpea	Sand	1	0.03	0.1635	0.108	298.5	623.015
Chickpea	Sand	2	0.03	0.12	0.08	228.5	411.234
Chickpea	Sand	3	0.03	0.105	0.074	247.5	492.055
Chickpea	Sand	1	0.04	0.0995	0.053	247	345.718
Chickpea	Sand	2	0.04	0.076	0.057	225	373.738
Chickpea	Sand	3	0.04	0.135	0.085	283.5	462.706
Chickpea	Sand	1	0.08	0.0665	0.0225	212.5	362.092
Chickpea	Sand	2	0.08	0.088	0.0265	247.5	326.425
Chickpea	Sand	3	0.08	0.0715	0.0255	221.5	442.776
Chickpea	Sand	1	0.25	0.069	0.026	211	311.557
Chickpea	Sand	2	0.25	0.071	0.028	217.5	320.839
Chickpea	Sand	3	0.25	0.0655	0.026	199	252.991
Chickpea	Sand	1	0.75	0.0625	0.025	223	218.816
Chickpea	Sand	2	0.75	0.063	0.024	221	209.371
Chickpea	Sand	3	0.75	0.0605	0.025	190.5	229.342
Chickpea	Sand	1	1.5	0.0625	0.0265	249.5	165.673
Chickpea	Sand	2	1.5	0.058	0.027	202	213.94
Chickpea	Sand	3	1.5	0.057	0.03	222.5	238.769
Chickpea	Sand	1	2.25	0.041	0.022	178.5	224.217
Chickpea	Sand	2	2.25	0.058	0.0215	214.5	220.304
Chickpea	Sand	3	2.25	0.054	0.0225	206.5	197.525
Chickpea	Loamy sand	1	0	0.273	0.0615	369	606.9
Chickpea	Loamy sand	2	0	0.3035	0.0885	364.5	661.718
Chickpea	Loamy sand	3	0	0.243	0.0705	357.5	583.833
Chickpea	Loamy sand	1	0.03	0.1935	0.0475	343.5	480.889
Chickpea	Loamy sand	2	0.03	0.2185	0.053	364	494.62
Chickpea	Loamy sand	3	0.03	0.255	0.059	371	586.042
Chickpea	Loamy sand	1	0.05	0.214	0.047	365.5	521.384
Chickpea	Loamy sand	2	0.05	0.259	0.059	359.5	546.266
Chickpea	Loamy sand	3	0.05	0.195	0.041	342.5	394.268
Chickpea	Loamy sand	1	0.1	0.2045	0.048	358.5	450.988
Chickpea	Loamy sand	2	0.1	0.1905	0.04	351	433.951
Chickpea	Loamy sand	3	0.1	0.197	0.0415	352.5	454.211
Chickpea	Loamy sand	1	0.29	0.118	0.0245	317.5	303.964
Chickpea	Loamy sand	2	0.29	0.101	0.0165	313	300.582
Chickpea	Loamy sand	3	0.29	0.097	0.022	286	300.272
Chickpea	Loamy sand	1	0.87	0.0965	0.018	258.5	271.111
Chickpea	Loamy sand	2	0.87	0.067	0.017	237.5	253.964
Chickpea	Loamy sand	3	0.87	0.053	0.015	229	248.626
Chickpea	Loamy sand	1	1.74	0.042	0.012	218.5	212.341
Chickpea	Loamy sand	2	1.74	0.076	0.02	260	282.69
Chickpea	Loamy sand	3	1.74	0.053	0.0125	220.5	205.397
Chickpea	Loamy sand	1	2.61	0.0565	0.0205	235.5	277.47
Chickpea	Loamy sand	2	2.61	0.039	0.0145	212.5	199.702
Chickpea	Loamy sand	3	2.61	0.048	0.012	215.5	187.89
Wheat	Sand	1	0	0.026	0.021	231.5	530.331
Wheat	Sand	2	0	0.027	0.025	225	715.322
Wheat	Sand	3	0	0.027	0.0235	235.5	625.773
Wheat	Sand	1	0.03	0.021	0.014	206.5	623.015
Wheat	Sand	2	0.03	0.0195	0.0145	205	411.234
Wheat	Sand	3	0.03	0.0205	0.014	209	492.055
Wheat	Sand	1	0.04	0.0165	0.0145	188	345.718
Wheat	Sand	2	0.04	0.0135	0.014	168	373.738
Wheat	Sand	3	0.04	0.0165	0.014	197.5	462.706
Wheat	Sand	1	0.08	0.0145	0.013	185.5	362.092
Wheat	Sand	2	0.08	0.0085	0.0105	120	326.425
Wheat	Sand	3	0.08	0.0125	0.0135	169	442.776
Wheat	Sand	1	0.25	0.009	0.0105	138.5	311.557
Wheat	Sand	2	0.25	0.0095	0.012	126.5	320.839
Wheat	Sand	3	0.25	0.011	0.0095	147.5	252.991
Wheat	Sand	1	0.75	0.01	0.0075	138.5	218.816
Wheat	Sand	2	0.75	0.0095	0.008	140.5	209.371
Wheat	Sand	3	0.75	0.007	0.0075	129.5	229.342
Wheat	Sand	1	1.5	0.007	0.007	116.5	165.673
Wheat	Sand	2	1.5	0.008	0.0075	135.5	213.94
Wheat	Sand	3	1.5	0.0075	0.009	122.5	238.769
Wheat	Sand	1	2.25	0.0065	0.0075	129.5	224.217
Wheat	Sand	2	2.25	0.0065	0.0075	117.5	220.304
Wheat	Sand	3	2.25	0.006	0.006	118	197.525
Wheat	Loamy sand	1	0	0.0965	0.023	343.5	590.45
Wheat	Loamy sand	2	0	0.1035	0.015	329.5	658.891
Wheat	Loamy sand	3	0	0.103	0.0135	332.5	621.527
Wheat	Loamy sand	1	0.03	0.101	0.0205	340.5	539.38
Wheat	Loamy sand	2	0.03	0.1015	0.019	334	540.034
Wheat	Loamy sand	3	0.03	0.1005	0.0185	330	542.284
Wheat	Loamy sand	1	0.05	0.096	0.015	320.5	556.762
Wheat	Loamy sand	2	0.05	0.0895	0.0125	309.5	513.371
Wheat	Loamy sand	3	0.05	0.0975	0.0175	312	545.266
Wheat	Loamy sand	1	0.1	0.071	0.009	289	396.756
Wheat	Loamy sand	2	0.1	0.0745	0.012	300	463.071
Wheat	Loamy sand	3	0.1	0.0815	0.0125	310	476.086
Wheat	Loamy sand	1	0.29	0.0395	0.006	200	219.381
Wheat	Loamy sand	2	0.29	0.0594	0.0065	222.5	266.474
Wheat	Loamy sand	3	0.29	0.0405	0.006	216.5	188.357
Wheat	Loamy sand	1	0.87	0.0125	0.0025	206	156.171
Wheat	Loamy sand	2	0.87	0.01	0.0045	198.5	168.965
Wheat	Loamy sand	3	0.87	0.0105	0.0035	193.5	168.906
Wheat	Loamy sand	1	1.74	0.014	0.0035	186.5	167.321
Wheat	Loamy sand	2	1.74	0.003	0.0025	188.5	126.607
Wheat	Loamy sand	3	1.74	0.0045	0.004	185	211.879
Wheat	Loamy sand	1	2.61	0.0075	0.0035	181.5	179.412
Wheat	Loamy sand	2	2.61	0.0065	0.0045	180.5	169.345
Wheat	Loamy sand	3	2.61	0.012	0.0005	179.5	114.813

## Sheet: ANOVA data
Crop	Soil	Replication	Conc_mg	SDWI_mean(%)	SDWIM (%)	RDWI_mean (%)	RDWIM (%)	SLI_mean (%)	SLIM (%)	RLI_mean (%)	RLIM (%)
Canola	Sand	1	0	0	0	0	0	0	0	0	0
Canola	Sand	2	0	0		0		0		0
Canola	Sand	3	0	0		0		0		0
Canola	Sand	1	0.03	60.5263	56.5789	50	66.6667	31.0249	31.856	50.3826	54.1665
Canola	Sand	2	0.03	56.5789		66.6667		32.687		49.9803
Canola	Sand	3	0.03	52.6316		83.3333		31.856		62.1365
Canola	Sand	1	0.04	68.4211	67.1053	66.6667	77.7778	55.1247	54.2936	54.2529	60.0372
Canola	Sand	2	0.04	72.3684		83.3333		54.2936		69.6659
Canola	Sand	3	0.04	60.5263		83.3333		53.4626		56.1929
Canola	Sand	1	0.08	84.2105	82.8947	66.6667	77.7778	65.928	65.097	56.1816	61.3414
Canola	Sand	2	0.08	80.2632		83.3333		64.2659		62.44
Canola	Sand	3	0.08	84.2105		83.3333		65.097		65.4026
Canola	Sand	1	0.25	100	100	100	100	100	100	100	100
Canola	Sand	2	0.25	100		100		100		100
Canola	Sand	3	0.25	100		100		100		100
Canola	Sand	1	0.75	100	100	100	100	100	100	100	100
Canola	Sand	2	0.75	100		100		100		100
Canola	Sand	3	0.75	100		100		100		100
Canola	Sand	1	1.5	100	100	100	100	100	100	100	100
Canola	Sand	2	1.5	100		100		100		100
Canola	Sand	3	1.5	100		100		100		100
Canola	Sand	1	2.25	100	100	100	100	100	100	100	100
Canola	Sand	2	2.25	100		100		100		100
Canola	Sand	3	2.25	100		100		100		100
Canola	Loamy sand	1	0	0	0	0	0	0	0	0	0
Canola	Loamy sand	2	0	0		0		0		0
Canola	Loamy sand	3	0	0		0		0		0
Canola	Loamy sand	1	0.03	28.169	12.6761	-31.25	-12.5	-0.866551	1.21317	-16.4006	-1.77366
Canola	Loamy sand	2	0.03	38.3099		6.25		3.81282		26.9455
Canola	Loamy sand	3	0.03	-28.4507		-12.5		0.693241		-15.8659
Canola	Loamy sand	1	0.05	11.2676	29.5775	-12.5	25	2.25303	4.85269	-2.72455	15.1246
Canola	Loamy sand	2	0.05	46.7606		62.5		10.052		33.0453
Canola	Loamy sand	3	0.05	30.7042		25		2.25303		15.0529
Canola	Loamy sand	1	0.1	83.9437	80.5634	88.75	88.75	22.0104	19.5841	69.5538	69.3265
Canola	Loamy sand	2	0.1	79.7183		88.75		19.9307		72.7353
Canola	Loamy sand	3	0.1	78.0282		88.75		16.8111		65.6904
Canola	Loamy sand	1	0.29	100	100	100	100	100	100	100	100
Canola	Loamy sand	2	0.29	100		100		100		100
Canola	Loamy sand	3	0.29	100		100		100		100
Canola	Loamy sand	1	0.87	100	100	100	100	100	100	100	100
Canola	Loamy sand	2	0.87	100		100		100		100
Canola	Loamy sand	3	0.87	100		100		100		100
Canola	Loamy sand	1	1.74	100	100	100	100	100	100	100	100
Canola	Loamy sand	2	1.74	100		100		100		100
Canola	Loamy sand	3	1.74	100		100		100		100
Canola	Loamy sand	1	2.61	100	100	100	100	100	100	100	100
Canola	Loamy sand	2	2.61	100		100		100		100
Canola	Loamy sand	3	2.61	100		100		100		100
Chickpea	Sand	1	0	0	0	0	0	0	0	0	0
Chickpea	Sand	2	0	0		0		0		0
Chickpea	Sand	3	0	0		0		0		0
Chickpea	Sand	1	0.03	-21.1111	4.07407	5.67686	23.7263	-9.94475	4.91099	0.127162	18.4416
Chickpea	Sand	2	0.03	11.1111		30.131		15.8379		34.0769
Chickpea	Sand	3	0.03	22.2222		35.3712		8.83978		21.1208
Chickpea	Sand	1	0.04	26.2963	23.3333	53.7118	43.2314	9.02394	7.24371	44.5795	36.831
Chickpea	Sand	2	0.04	43.7037		50.2183		17.1271		40.0878
Chickpea	Sand	3	0.04	0		25.7642		-4.41989		25.8257
Chickpea	Sand	1	0.08	50.7407	44.1975	80.3493	78.3115	21.7311	16.329	41.9546	39.5492
Chickpea	Sand	2	0.08	34.8148		76.8559		8.83978		47.6723
Chickpea	Sand	3	0.08	47.037		77.7293		18.4162		29.0205
Chickpea	Sand	1	0.25	48.8889	49.2593	77.2926	76.7103	22.2836	22.9589	50.0557	52.6892
Chickpea	Sand	2	0.25	47.4074		75.5459		19.8895		48.5678
Chickpea	Sand	3	0.25	51.4815		77.2926		26.7035		59.4442
Chickpea	Sand	1	0.75	53.7037	54.0741	78.1659	78.4571	17.8637	22.0994	64.9225	64.8648
Chickpea	Sand	2	0.75	53.3333		79.0393		18.6004		66.4367
Chickpea	Sand	3	0.75	55.1852		78.1659		29.8343		63.2352
Chickpea	Sand	1	1.5	53.7037	56.1728	76.8559	75.6914	8.10313	17.2498	73.4417	66.9566
Chickpea	Sand	2	1.5	57.037		76.4192		25.5985		65.7041
Chickpea	Sand	3	1.5	57.7778		73.7991		18.0479		61.724
Chickpea	Sand	1	2.25	69.6296	62.2222	80.786	80.786	34.2541	26.3966	64.0567	65.6922
Chickpea	Sand	2	2.25	57.037		81.2227		20.9945		64.6841
Chickpea	Sand	3	2.25	60		80.3493		23.9411		68.3357
Chickpea	Loamy sand	1	0	0	0	0	0	0	0	0	0
Chickpea	Loamy sand	2	0	0		0		0		0
Chickpea	Loamy sand	3	0	0		0		0		0
Chickpea	Loamy sand	1	0.03	29.1641	18.6089	35.3741	27.6644	5.54537	1.14574	22.1211	15.7035
Chickpea	Loamy sand	2	0.03	20.0122		27.8912		-0.091659		19.8975
Chickpea	Loamy sand	3	0.03	6.6504		19.7279		-2.0165		5.09185
Chickpea	Loamy sand	1	0.05	21.6595	18.4869	36.0544	33.3333	-0.504125	2.15399	15.5632	21.082
Chickpea	Loamy sand	2	0.05	5.18609		19.7279		1.14574		11.5336
Chickpea	Loamy sand	3	0.05	28.615		44.2177		5.82035		36.1492
Chickpea	Loamy sand	1	0.1	25.1373	27.7608	34.6939	41.2698	1.42071	2.65811	26.9636	27.7093
Chickpea	Loamy sand	2	0.1	30.2624		45.5782		3.48304		29.7226
Chickpea	Loamy sand	3	0.1	27.8829		43.5374		3.07058		26.4416
Chickpea	Loamy sand	1	0.29	56.8029	61.4399	66.6667	71.4286	12.6948	15.9945	50.7737	51.1556
Chickpea	Loamy sand	2	0.29	63.0262		77.551		13.9322		51.3214
Chickpea	Loamy sand	3	0.29	64.4905		70.068		21.3566		51.3716
Chickpea	Loamy sand	1	0.87	64.6736	73.5815	75.5102	77.3243	28.9184	33.5472	56.0943	58.2336
Chickpea	Loamy sand	2	0.87	75.4728		76.8707		34.6929		58.871
Chickpea	Loamy sand	3	0.87	80.5979		79.5918		37.0302		59.7356
Chickpea	Loamy sand	1	1.74	84.6248	79.1336	83.6735	79.8186	39.9175	35.9303	65.6119	62.1891
Chickpea	Loamy sand	2	1.74	72.1782		72.7891		28.506		54.2191
Chickpea	Loamy sand	3	1.74	80.5979		82.9932		39.3676		66.7364
Chickpea	Loamy sand	1	2.61	79.3167	82.4893	72.1088	78.6848	35.2429	39.1842	55.0643	64.0982
Chickpea	Loamy sand	2	2.61	85.723		80.2721		41.5674		67.6587
Chickpea	Loamy sand	3	2.61	82.4283		83.6735		40.7424		69.5716
Wheat	Sand	1	0	0	0	0	0	0	0	0	0
Wheat	Sand	2	0	0		0		0		0
Wheat	Sand	3	0	0		0		0		0
Wheat	Sand	1	0.03	21.25	23.75	39.5683	38.8489	10.4769	10.3324	0.127162	18.4416
Wheat	Sand	2	0.03	26.875		37.4101		11.1272		34.0769
Wheat	Sand	3	0.03	23.125		39.5683		9.39306		21.1208
Wheat	Sand	1	0.04	38.125	41.875	37.4101	38.8489	18.4971	20.0145	44.5795	36.831
Wheat	Sand	2	0.04	49.375		39.5683		27.1676		40.0878
Wheat	Sand	3	0.04	38.125		39.5683		14.3786		25.8257
Wheat	Sand	1	0.08	45.625	55.625	43.8849	46.7626	19.5809	31.4306	41.9546	39.5492
Wheat	Sand	2	0.08	68.125		54.6763		47.9769		47.6723
Wheat	Sand	3	0.08	53.125		41.7266		26.7341		29.0205
Wheat	Sand	1	0.25	66.25	63.125	54.6763	53.9568	39.9566	40.3902	50.0557	52.6892
Wheat	Sand	2	0.25	64.375		48.2014		45.159		48.5678
Wheat	Sand	3	0.25	58.75		58.9928		36.0549		59.4442
Wheat	Sand	1	0.75	62.5	66.875	67.6259	66.9065	39.9566	40.9682	64.9225	64.8648
Wheat	Sand	2	0.75	64.375		65.4676		39.0896		66.4367
Wheat	Sand	3	0.75	73.75		67.6259		43.8584		63.2352
Wheat	Sand	1	1.5	73.75	71.875	69.7842	66.1871	49.4942	45.8815	73.4417	66.9566
Wheat	Sand	2	1.5	70		67.6259		41.2572		65.7041
Wheat	Sand	3	1.5	71.875		61.1511		46.8931		61.724
Wheat	Sand	1	2.25	75.625	76.25	67.6259	69.7842	43.8584	47.2543	64.0567	65.6922
Wheat	Sand	2	2.25	75.625		67.6259		49.0607		64.6841
Wheat	Sand	3	2.25	77.5		74.1007		48.8439		68.3357
Wheat	Loamy sand	1	0	0	0	0	0	0	0	0	0
Wheat	Loamy sand	2	0	0		0		0		0
Wheat	Loamy sand	3	0	0		0		0		0
Wheat	Loamy sand	1	0.03	0	-1.11022e-14	-19.4175	-12.6214	-1.59125	0.099453	13.5087	13.3185
Wheat	Loamy sand	2	0.03	-0.49505		-10.6796		0.348086		13.4038
Wheat	Loamy sand	3	0.03	0.49505		-7.76699		1.54152		13.043
Wheat	Loamy sand	1	0.05	4.9505	6.60066	12.6214	12.6214	4.37593	6.31527	10.7214	13.6551
Wheat	Loamy sand	2	0.05	11.3861		27.1845		7.65788		17.6793
Wheat	Loamy sand	3	0.05	3.46535		-1.94175		6.91198		12.5647
Wheat	Loamy sand	1	0.1	29.703	25.0825	47.5728	34.9515	13.7742	10.5917	36.3788	28.594
Wheat	Loamy sand	2	0.1	26.2376		30.0971		10.4923		25.745
Wheat	Loamy sand	3	0.1	19.3069		27.1845		7.5087		23.658
Wheat	Loamy sand	1	0.29	60.8911	53.9934	65.0485	64.0777	40.3282	36.4495	64.8215	63.9627
Wheat	Loamy sand	2	0.29	41.1881		62.1359		33.6151		57.2701
Wheat	Loamy sand	3	0.29	59.901		65.0485		35.4053		69.7964
Wheat	Loamy sand	1	0.87	87.6238	89.1089	85.4369	79.6117	38.538	40.5271	74.9575	73.5929
Wheat	Loamy sand	2	0.87	90.099		73.7864		40.7757		72.9059
Wheat	Loamy sand	3	0.87	89.604		79.6117		42.2675		72.9154
Wheat	Loamy sand	1	1.74	86.1386	92.9043	79.6117	80.5825	44.356	44.3063	73.1695	72.964
Wheat	Loamy sand	2	1.74	97.0297		85.4369		43.7593		79.6982
Wheat	Loamy sand	3	1.74	95.5446		76.699		44.8036		66.0245
Wheat	Loamy sand	1	2.61	92.5743	91.4191	79.6117	83.4951	45.8478	46.1462	71.2308	75.2217
Wheat	Loamy sand	2	2.61	93.5644		73.7864		46.1462		72.8449
Wheat	Loamy sand	3	2.61	88.1188		97.0874		46.4446		81.5894
